# Supplementary material for: Magneto-acoustic protein nanostructures for non-invasive imaging of tissue mechanics in vivo
Source: Nat Mater. 2023 Oct 16;23(2):290–300. doi: 10.1038/s41563-023-01688-w (PMC10837075; doi:10.1038/s41563-023-01688-w)
Supplement: Supplementary file 5 — Statistical source data for Fig. 3. [file 41563_2023_1688_MOESM5_ESM.xlsx]

## Sheet: Fig_3_c
MNP	GV	MGV
7.2377	3.7362	291.34
6.2973	7.7506	229.553
9.1095	15.9849	579.04
4.639	6.2883	455.984
29.2632	17.4403	513.124
16.3533	25.4238	391.772

## Sheet: Fig_3_f
	Day 5	Day 7	Day 10	Day 13	Day 16
Normal	1	1.16104	1.1863	0.727547	0.653247
	1	1.13838	1.21168	0.999513	1.61783
	1	1.19344	1.41833	1.22951	1.10295
	Day 5	Day 7	Day 10	Day 13	Day 16
10 ng/mL TGF-β	1	0.684392	0.649595	0.287295	0.112574
	1	0.927287	0.259104	0.126951	0.125265
	1	0.789368	1.24217	1.07596	0.486083
	Day 5	Day 7	Day 10	Day 13	Day 16
50 ng/mL TGF-β	1	0.802335	0.498567	0.109518	0.111195
	1	0.706125	0.363235	0.061161	0.045556
	1	0.582548	0.515718	0.035355	0.043826

## Sheet: Fig_3_i
Fibrosis					Normal					Drug (Nintedanib)
Day 5	Day 7	Day 10	Day 13		Day 5	Day 7	Day 10	Day 13		Day 5	Day 7	Day 10	Day 13
1	0.377099	0.0729384	0.0428765		1	1.0602	0.619625	0.515617		1	0.66034	0.185865	0.506023
1	0.20279	0.0609201	0.0443417		1	2.1578	0.717103	0.778044		1	0.627572	0.172958	0.260189
1	0.686059	0.269485	0.087542		1	0.998711	0.591796	0.309727		1	2.26485	1.63941	0.964832
1	0.643607	0.15205	0.0700162		1	1.25679	1.53361	1.16952		1	0.621801	0.779448	0.541516
1	2.33116	0.141479	0.087829		1	0.48559	0.92109	0.783983		1	0.492156	0.217417	0.261514
1	0.635421	0.156171	0.098973		1	0.583381	0.51173	0.461215		1	2.04545	0.935993	0.859352
1	0.262204	0.092466	0.05321		1	1.46915	0.749626	0.71021		1	0.663068	0.409059	0.266909
