# Supplementary material for: Magneto-acoustic protein nanostructures for non-invasive imaging of tissue mechanics in vivo
Source: Nat Mater. 2023 Oct 16;23(2):290–300. doi: 10.1038/s41563-023-01688-w (PMC10837075; doi:10.1038/s41563-023-01688-w)
Supplement: Supplementary file 6 — Statistical source data for Fig. 4. [file 41563_2023_1688_MOESM6_ESM.xlsx]

## Sheet: Fig_4_e
	Day 0	Day 4	Day 7
Normal	1	2.87286	11.8326
	1	2.62303	7.52577
	1	3.46718	10.3865
	Day 0	Day 4	Day 7
Fibrosis	1	1.90205	4.76276
	1	0.540165	0.655045
	1	0.604098	0.830858

## Sheet: Fig_4_i
	Day 0	Day 4	Day 7
Fibrosis (50 ng/mL TGF-β)	1	1.76536	4.01274
	1	0.983273	3.38887
	1	0.833802	3.331
	Day 0	Day 4	Day 7
Drug (Obeticholic acid)	1	3.17361	8.53939
	1	2.44689	10.9596
	1	1.82065	9.59609
