# Supplementary material for: Magneto-acoustic protein nanostructures for non-invasive imaging of tissue mechanics in vivo
Source: Nat Mater. 2023 Oct 16;23(2):290–300. doi: 10.1038/s41563-023-01688-w (PMC10837075; doi:10.1038/s41563-023-01688-w)
Supplement: Supplementary file 9 — Statistical source data for Extended Data Fig. 1. [file 41563_2023_1688_MOESM9_ESM.xlsx]

## Sheet: Extanded Data Fig_1_a
74	637	2511	5299	14095
137.832	13.8982	20.1592	11.6432	1.54812
219.759	28.5821	18.8833	11.7553	1.38862
117.752	39.3647	31.2935	18.6372	1.87883
103.529	48.4184	19.8403	17.3881	2.03865

## Sheet: Extanded Data Fig_1_b
	Agarose					Polyacrylamide
74	145.527	106.298	174.533	187.431	131.406	137.832	219.759	117.752	103.529
564 / 637	28.4839	25.9572	29.1995	38.1028	31.2732	13.8982	28.5821	39.3647	48.4184
5828 / 5299	18.7549	17.784	28.8894	27.5234	29.1724	11.6432	11.7553	18.6372	17.3881
