# Supplementary material for: Magneto-acoustic protein nanostructures for non-invasive imaging of tissue mechanics in vivo
Source: Nat Mater. 2023 Oct 16;23(2):290–300. doi: 10.1038/s41563-023-01688-w (PMC10837075; doi:10.1038/s41563-023-01688-w)
Supplement: Supplementary file 11 — Statistical source data for Extended Data Fig. 5. [file 41563_2023_1688_MOESM11_ESM.xlsx]

## Sheet: Extanded Data Fig_5_b
Collagen+ area / total area (%)
Day 7	Day 10
56.9663	46.4231
52.7345	45.8952
48.8197	48.4522
54.9433	44.7675
61.3035	46.6361
